# Supplementary material for: Comparative Analysis of Cell Mixtures Deconvolution and Gene Signatures Generated for Blood, Immune and Cancer Cells
Source: Int J Mol Sci. 2023 Jun 28;24(13):10765. doi: 10.3390/ijms241310765 (PMC10341895; doi:10.3390/ijms241310765)
Supplement: Supplementary file 1 [file ijms-24-10765-s001.zip]

Archive with 5 entries (5 files):
- ijms-2392732_NAlonsoetal23_Supplementary-FIGURES-S1,S2,S3,S4,S5.pdf
- SupplementaryTable S1_CIBERSORT_547g_Heatmap.xlsx
- SupplementaryTable S2_CIBERSORT_ExpressionZscore.xlsx
- SupplementaryTable S3_LINSEED_117g_Heatmap.xlsx
- SupplementaryTable S4_LINSEED_ExpressionZscore.xlsx
